# Supplementary material for: Hexacarbonyl­technetium(I) perchlorate
Source: Acta Crystallogr Sect E Struct Rep Online. 2008 Aug 9;64(Pt 9):m1145. doi: 10.1107/S1600536808025208 (PMC2960579; doi:10.1107/S1600536808025208)
Supplement: Supplementary file 1 [file e-64-m1145-sup1.cif]

##############################################################################
###                                                                        ###
###        Electronic paper (Acta Crystallographica Section E)             ###
###                                                                        ###
##############################################################################
#                                                                            #
# This CIF contains the data in a paper accepted for publication in Acta     #
# Crystallographica Section E. It conforms to the requirements of Notes      #
# for Authors for Section E, and has been peer reviewed under the auspices   #
# of the IUCr Commission on Journals.                                        #
#                                                                            #
# Full details of the Crystallographic Information File format               #
# are given in the paper "The Crystallographic Information File (CIF):       #
# a New Standard Archive File for Crystallography" by S. R. Hall, F. H.      #
# Allen and I. D. Brown [Acta Cryst. (1991), A47, 655-685].                  #
#                                                                            #
# The current version of the core CIF dictionary is obtainable from          #
# ftp://ftp.iucr.org/pub/cif_core.dic. The current version number is 2.4.    #
#                                                                            #
# Software is freely available for graphical display of the structure(s) in  #
# this CIF.  For information consult the CIF home page http://www.iucr.org/  #
# cif/home.html                                                              #
#                                                                            #
# This file may be used for bona fide research purposes within the           #
# scientific community so long as proper attribution is given to the journal # 
# article from which it was obtained.                                        #
#                                                                            #
##############################################################################
                                             
data_global
_audit_creation_method     'SHELXL-97'
_journal_data_validation_number     ?
_journal_date_recd_electronic     2008-06-22
_journal_date_accepted     2008-08-05
_journal_name_full     'Acta Crystallographica, Section E'
_journal_year     2008
_journal_volume     64
_journal_issue      9
_journal_page_first     m1145
_journal_page_last     m1145
_journal_paper_category     QM
_journal_coeditor_code     FJ2134
_publ_contact_author_name     'Vladislav V. Gurzhiy'
_publ_contact_author_address
;
;
_publ_contact_author_email     vladgeo17@mail.ru
_publ_contact_author_fax     7(812)328-96-47
_publ_contact_author_phone     7(812)328-97-75
_publ_section_title
;
Hexacarbonyltechnetium(I) perchlorate
;
loop_
    _publ_author_name
    _publ_author_footnote
    _publ_author_address
    'Gurzhiy, V. V.' .
;
St Petersburg State University, Universitetskaya nab. 7/9
199034 St Petersburg, Russian Federation
;
    'Miroslavov, A. E.' .
;
Khlopin Radium Institute, Research and Production Association
2-nd Murinskii pr. 28, 194021 St Petersburg, Russian Federation
;
    'Sidorenko, G. V.' .
;
Khlopin Radium Institute, Research and Production Association
2-nd Murinskii pr. 28, 194021 St Petersburg, Russian Federation
;
    'Lumpov, A. A.' .
;
Khlopin Radium Institute, Research and Production Association
2-nd Murinskii pr. 28, 194021 St Petersburg, Russian Federation
;
    'Krivovichev, S. V.' .
;
St Petersburg State University, Universitetskaya nab. 7/9
199034 St Petersburg, Russian Federation
;
    'Suglobov, D. N.' .
;
Khlopin Radium Institute, Research and Production Association
2-nd Murinskii pr. 28, 194021 St Petersburg, Russian Federation
;
data_I
_audit_creation_method     SHELXL-97
_chemical_name_systematic
;
Hexacarbonyltechnetium(I) perchlorate
;
_chemical_name_common     ?
_chemical_formula_moiety     'C6 O6 Tc +, Cl O4 -'
_chemical_formula_sum     'C6 Cl O10 Tc'
_chemical_formula_iupac     '[Tc (C O)6] Cl O4'
_chemical_formula_weight     366.419
_chemical_melting_point     ?
_symmetry_cell_setting     'monoclinic'
_symmetry_space_group_name_H-M     'C 2/c'
_symmetry_space_group_name_Hall     '-C 2yc'
loop_
    _symmetry_equiv_pos_as_xyz
    'x, y, z'
    '-x, y, -z+1/2'
    'x+1/2, y+1/2, z'
    '-x+1/2, y+1/2, -z+1/2'
    '-x, -y, -z'
    'x, -y, z-1/2'
    '-x+1/2, -y+1/2, -z'
    'x+1/2, -y+1/2, z-1/2'
_cell_length_a     13.227(4)
_cell_length_b     6.8002(18)
_cell_length_c     13.616(3)
_cell_angle_alpha     90.00
_cell_angle_beta     112.56(2)
_cell_angle_gamma     90.00
_cell_volume     1131.0(5)
_cell_formula_units_Z     4
_cell_measurement_reflns_used     5446
_cell_measurement_theta_min     2.02
_cell_measurement_theta_max     29.61
_cell_measurement_temperature     293(2)
_exptl_crystal_description     'Prism'
_exptl_crystal_colour     'colorless'
_exptl_crystal_size_max     0.20
_exptl_crystal_size_mid     0.18
_exptl_crystal_size_min     0.10
_exptl_crystal_density_diffrn     2.152
_exptl_crystal_density_meas     ?
_exptl_crystal_density_method     'not measured'
_exptl_crystal_F_000     704
_exptl_absorpt_coefficient_mu     1.553
_exptl_absorpt_correction_type     integration
_exptl_absorpt_process_details     '(X-RED and X-SHAPE; Stoe & Cie, 2005)'
_exptl_absorpt_correction_T_min     0.6199
_exptl_absorpt_correction_T_max     0.7233
_exptl_special_details
;
;
_diffrn_ambient_temperature     293(2)
_diffrn_radiation_type     MoK\a
_diffrn_radiation_wavelength     0.71073
_diffrn_radiation_source     'fine-focus sealed tube'
_diffrn_radiation_monochromator     graphite
_diffrn_measurement_device_type     'Stoe IPDS-2'
_diffrn_measurement_method     'rotation method'
_diffrn_detector_area_resol_mean     6.67
_diffrn_reflns_number     4935
_diffrn_reflns_av_R_equivalents     0.0348
_diffrn_reflns_av_sigmaI/netI     0.0256
_diffrn_reflns_theta_min     3.24
_diffrn_reflns_theta_max     29.22
_diffrn_reflns_theta_full     29.22
_diffrn_measured_fraction_theta_max     0.984
_diffrn_measured_fraction_theta_full     0.984
_diffrn_reflns_limit_h_min     -18
_diffrn_reflns_limit_h_max     18
_diffrn_reflns_limit_k_min     -9
_diffrn_reflns_limit_k_max     8
_diffrn_reflns_limit_l_min     -18
_diffrn_reflns_limit_l_max     18
_diffrn_standards_number     ?
_diffrn_standards_interval_count     ?
_diffrn_standards_interval_time     ?
_diffrn_standards_decay_%     ?
_refine_special_details
;
Refinement of <i>F</i>^2^ against ALL reflections. The weighted <i>R</i>-factor
<i>wR</i> and goodness of fit <i>S</i> are based on <i>F</i>^2^, conventional
<i>R</i>-factors <i>R</i> are based on <i>F</i>, with <i>F</i> set to zero for
negative <i>F</i>^2^. The threshold expression of <i>F</i>^2^ >
\s(<i>F</i>^2^) is used only for calculating <i>R</i>-factors(gt) <i>etc</i>.
and is not relevant to the choice of reflections for refinement.
<i>R</i>-factors based on <i>F</i>^2^ are statistically about twice as large
as those based on <i>F</i>, and <i>R</i>- factors based on ALL data will be
even larger.
;
_reflns_number_total     1508
_reflns_number_gt     1224
_reflns_threshold_expression     I>2\s(I)
_refine_ls_structure_factor_coef     Fsqd
_refine_ls_matrix_type     full
_refine_ls_R_factor_all     0.0426
_refine_ls_R_factor_gt     0.0305
_refine_ls_wR_factor_gt     0.0613
_refine_ls_wR_factor_ref     0.0670
_refine_ls_goodness_of_fit_ref     1.057
_refine_ls_restrained_S_all     1.057
_refine_ls_number_reflns     1508
_refine_ls_number_parameters     99
_refine_ls_number_restraints     0
_refine_ls_weighting_scheme     calc
_refine_ls_weighting_details
          'calc w=1/[\s^2^(Fo^2^)+(0.0289P)^2^+1.543P] where P=(Fo^2^+2Fc^2^)/3'
_atom_sites_solution_primary     direct
_atom_sites_solution_secondary     difmap
_refine_ls_shift/su_max     0.000
_refine_ls_shift/su_mean     0.000
_refine_diff_density_max     0.317
_refine_diff_density_min     -0.444
_refine_ls_extinction_method     'SHELXL97 (Sheldrick, 2008)'
_refine_ls_extinction_coef     0.0043(12)
_refine_ls_extinction_expression
                                  'Fc^*^=kFc[1+0.001xFc^2^\l^3^/sin(2\q)]^-1/4^'
loop_
    _atom_type_symbol
    _atom_type_description
    _atom_type_scat_dispersion_real
    _atom_type_scat_dispersion_imag
    _atom_type_scat_source
    'C' 'C' 0.0033 0.0016
                         'International Tables Vol C Tables 4.2.6.8 and 6.1.1.4'
    'Cl' 'Cl' 0.1484 0.1585
                         'International Tables Vol C Tables 4.2.6.8 and 6.1.1.4'
    'O' 'O' 0.0106 0.0060
                         'International Tables Vol C Tables 4.2.6.8 and 6.1.1.4'
    'Tc' 'Tc' -1.4390 0.7593
                         'International Tables Vol C Tables 4.2.6.8 and 6.1.1.4'
_computing_data_collection     'X-AREA (Stoe & Cie, 2007)'
_computing_cell_refinement     'X-AREA (Stoe & Cie, 2007)'
_computing_data_reduction     'X-RED (Stoe & Cie, 2005)'
_computing_structure_solution     'SHELXL97 (Sheldrick, 2008)'
_computing_structure_refinement     'SHELXL97 (Sheldrick, 2008)'
_computing_molecular_graphics     'ATOMS (Dowty, 2000)'
_computing_publication_material     'publCIF (Westrip, 2008)'
loop_
    _atom_site_type_symbol
    _atom_site_label
    _atom_site_fract_x
    _atom_site_fract_y
    _atom_site_fract_z
    _atom_site_U_iso_or_equiv
    _atom_site_adp_type
    _atom_site_calc_flag
    _atom_site_refinement_flags
    _atom_site_occupancy
    _atom_site_disorder_assembly
    _atom_site_disorder_group
    Tc Tc1 0.2500 0.2500 0.0000 0.03673(14) Uani d S 1 . .
    C C1 0.2509(2) 0.1350(5) 0.1375(2) 0.0484(7) Uani d . 1 . .
    C C2 0.3021(2) -0.0119(5) -0.0345(2) 0.0446(6) Uani d . 1 . .
    C C3 0.4088(2) 0.3328(5) 0.0721(3) 0.0501(7) Uani d . 1 . .
    O O1 0.3312(2) -0.1557(4) -0.0529(2) 0.0632(6) Uani d . 1 . .
    O O2 0.49658(19) 0.3762(4) 0.1078(3) 0.0774(8) Uani d . 1 . .
    O O3 0.2481(2) 0.0685(5) 0.2111(2) 0.0778(8) Uani d . 1 . .
    O O4 0.0932(2) -0.2268(5) -0.1933(3) 0.0814(9) Uani d . 1 . .
    O O5 0.503(3) 0.0179(9) 0.2724(16) 0.109(7) Uani d P 0.50 . .
    O O6 0.5401(5) -0.1423(12) 0.1398(5) 0.0856(18) Uani d P 0.50 . .
    Cl Cl1 0.50996(15) -0.1697(2) 0.22853(14) 0.0480(4) Uani d P 0.50 . .
loop_
    _atom_site_aniso_label
    _atom_site_aniso_U_11
    _atom_site_aniso_U_22
    _atom_site_aniso_U_33
    _atom_site_aniso_U_12
    _atom_site_aniso_U_13
    _atom_site_aniso_U_23
    Tc1 0.03421(17) 0.04318(19) 0.03316(17) 0.00255(14) 0.01331(11) -0.00340(15)
    C1 0.0481(15) 0.0592(18) 0.0423(16) 0.0126(13) 0.0222(12) 0.0041(13)
    C2 0.0403(13) 0.0519(15) 0.0404(14) 0.0037(12) 0.0141(11) -0.0028(12)
    C3 0.0418(14) 0.0527(15) 0.0545(18) 0.0005(13) 0.0172(13) -0.0074(14)
    O1 0.0693(15) 0.0567(14) 0.0658(16) 0.0148(12) 0.0284(12) -0.0076(12)
    O2 0.0433(12) 0.0782(18) 0.105(2) -0.0091(12) 0.0216(13) -0.0225(16)
    O3 0.0830(18) 0.105(2) 0.0609(16) 0.0297(16) 0.0444(14) 0.0249(16)
    O4 0.0566(14) 0.096(2) 0.087(2) -0.0202(14) 0.0229(14) -0.0261(16)
    O5 0.077(4) 0.074(3) 0.155(19) -0.002(8) 0.021(12) -0.052(8)
    O6 0.072(3) 0.120(5) 0.061(3) -0.019(3) 0.021(3) 0.019(4)
    Cl1 0.0366(7) 0.0512(6) 0.0497(12) -0.0023(6) 0.0094(6) -0.0015(6)
_geom_special_details
;
All e.s.d.'s (except the e.s.d. in the dihedral angle between two l.s. planes)
are estimated using the full covariance matrix. The cell e.s.d.'s are taken
into account individually in the estimation of e.s.d.'s in distances, angles
and torsion angles; correlations between e.s.d.'s in cell parameters are only
used when they are defined by crystal symmetry. An approximate (isotropic)
treatment of cell e.s.d.'s is used for estimating e.s.d.'s involving l.s.
planes.
;
loop_
    _geom_bond_atom_site_label_1
    _geom_bond_atom_site_label_2
    _geom_bond_site_symmetry_2
    _geom_bond_distance
    _geom_bond_publ_flag
    Tc1 C1 7 2.025(3) ?
    Tc1 C1 . 2.025(3) ?
    Tc1 C3 7 2.027(3) ?
    Tc1 C3 . 2.027(3) ?
    Tc1 C2 7 2.029(3) ?
    Tc1 C2 . 2.029(3) ?
    C1 O3 . 1.113(4) ?
    C2 O1 . 1.114(4) ?
    C3 O2 . 1.113(4) ?
    O4 Cl1 8_445 1.393(3) ?
    O4 Cl1 7_545 1.444(3) ?
    O5 O5 2_655 0.59(4) ?
    O5 Cl1 2_655 1.286(8) ?
    O5 Cl1 . 1.428(11) ?
    O6 Cl1 . 1.422(6) ?
    O6 Cl1 2_655 2.144(6) ?
    Cl1 Cl1 2_655 0.728(3) ?
    Cl1 O5 2_655 1.286(8) ?
    Cl1 O4 8_546 1.393(3) ?
    Cl1 O4 7_545 1.444(3) ?
    Cl1 O6 2_655 2.144(6) ?
loop_
    _geom_angle_atom_site_label_1
    _geom_angle_atom_site_label_2
    _geom_angle_atom_site_label_3
    _geom_angle_site_symmetry_1
    _geom_angle_site_symmetry_3
    _geom_angle
    _geom_angle_publ_flag
    C1 Tc1 C1 7 . 180.0(2) ?
    C1 Tc1 C3 7 7 91.27(14) ?
    C1 Tc1 C3 . 7 88.73(14) ?
    C1 Tc1 C3 7 . 88.73(14) ?
    C1 Tc1 C3 . . 91.27(14) ?
    C3 Tc1 C3 7 . 180.0(3) ?
    C1 Tc1 C2 7 7 89.61(12) ?
    C1 Tc1 C2 . 7 90.39(12) ?
    C3 Tc1 C2 7 7 88.56(12) ?
    C3 Tc1 C2 . 7 91.44(12) ?
    C1 Tc1 C2 7 . 90.39(12) ?
    C1 Tc1 C2 . . 89.61(12) ?
    C3 Tc1 C2 7 . 91.44(12) ?
    C3 Tc1 C2 . . 88.56(12) ?
    C2 Tc1 C2 7 . 180.00(17) ?
    O3 C1 Tc1 . . 177.6(3) ?
    O1 C2 Tc1 . . 179.6(3) ?
    O2 C3 Tc1 . . 177.0(3) ?
    O5 Cl1 O4 2_655 8_546 124.7(11) ?
    O4 Cl1 O5 8_546 . 107.0(10) ?
    O5 Cl1 O6 2_655 . 86.5(11) ?
    O4 Cl1 O6 8_546 . 108.6(3) ?
    O5 Cl1 O6 . . 108.9(9) ?
    O5 Cl1 O4 2_655 7_545 112.3(14) ?
    O4 Cl1 O4 8_546 7_545 112.1(3) ?
    O5 Cl1 O4 . 7_545 111.5(13) ?
    O6 Cl1 O4 . 7_545 108.6(3) ?
    O5 Cl1 O6 2_655 2_655 80.9(11) ?
    O4 Cl1 O6 8_546 2_655 79.2(2) ?
    O5 Cl1 O6 . 2_655 58.6(10) ?
    O6 Cl1 O6 . 2_655 167.4(6) ?
    O4 Cl1 O6 7_545 2_655 76.4(2) ?
