# Supplementary material for: Hexacarbonyl­technetium(I) perchlorate
Source: Acta Crystallogr Sect E Struct Rep Online. 2008 Aug 9;64(Pt 9):m1145. doi: 10.1107/S1600536808025208 (PMC2960579; doi:10.1107/S1600536808025208)
Supplement: Supplementary file 2 [file e-64-m1145-Isup2.hkl]

#
# h,k,l, Fc-squared, Fo-squared, sigma(Fo-squared) and status flag
#
data_I
_shelx_title 'TcC6O10Cl in C2/c'
_shelx_refln_list_code          4
_shelx_F_calc_maximum      139.58
_exptl_crystal_F_000       804.00
_reflns_d_resolution_high  0.7279
 
loop_
 _symmetry_equiv_pos_as_xyz
 'x, y, z'
 '-x, y, -z+1/2'
 'x+1/2, y+1/2, z'
 '-x+1/2, y+1/2, -z+1/2'
 '-x, -y, -z'
 'x, -y, z-1/2'
 '-x+1/2, -y+1/2, -z'
 'x+1/2, -y+1/2, z-1/2'
 
_cell_length_a    13.2270
_cell_length_b     6.8002
_cell_length_c    13.6160
_cell_angle_alpha  90.000
_cell_angle_beta  112.560
_cell_angle_gamma  90.000
 
_shelx_F_squared_multiplier     1.000
 
loop_
 _refln_index_h
 _refln_index_k
 _refln_index_l
 _refln_F_squared_calc
 _refln_F_squared_meas
 _refln_F_squared_sigma
 _refln_observed_status
   2   0   0    10354.87    11337.77     68.61 o
   6   0   0     6250.66     6386.67     30.83 o
   8   0   0    17326.49    17438.79     40.32 o
  10   0   0      519.99      556.78     34.76 o
  12   0   0     6821.74     6599.26     55.62 o
  14   0   0      804.89      763.84     18.19 o
  16   0   0      818.52      751.37     20.57 o
   1   1   0     1451.68     1605.59     49.59 o
   3   1   0      588.93      670.80     23.71 o
   5   1   0     3250.73     3312.21     32.25 o
   7   1   0      106.62      106.43     14.15 o
   9   1   0       56.07       71.77     21.25 o
  11   1   0        7.81       11.31     13.19 o
  13   1   0       39.15       97.67     28.80 o
  15   1   0       21.12       36.09     13.44 o
   2   2   0     3774.78     3935.94     79.59 o
   4   2   0     3398.79     3281.86     89.84 o
   6   2   0     9948.55    10019.99     87.94 o
   8   2   0     5262.16     5171.25     37.85 o
  10   2   0     1912.47     1884.09     15.96 o
  12   2   0     2760.92     2709.06     33.78 o
  14   2   0      836.55      819.18     26.92 o
  16   2   0      288.48      282.17     17.07 o
   1   3   0       28.86       45.79     14.30 o
   3   3   0       14.82       23.62     16.20 o
   5   3   0      740.72      737.54     15.41 o
   7   3   0      644.23      593.97     15.00 o
   9   3   0       89.62       95.96     13.74 o
  11   3   0       39.65       74.97     20.45 o
  13   3   0       12.22       16.08     14.25 o
  15   3   0        0.77       -0.86     57.91 o
   0   4   0     1878.30     1703.64     34.26 o
   2   4   0     8764.11     8276.92     51.98 o
   4   4   0     1804.06     1836.21     40.94 o
   6   4   0     5887.73     5815.39     83.29 o
   8   4   0      855.13      881.67     13.78 o
  10   4   0     1048.96     1152.35     20.26 o
  12   4   0      227.21      240.39     16.15 o
  14   4   0      540.42      542.61     13.79 o
   1   5   0      311.47      296.82     14.94 o
   3   5   0      230.84      227.28     16.61 o
   5   5   0     1100.72     1122.88     28.07 o
   7   5   0      260.01      243.48     15.39 o
   9   5   0       43.20       49.81     18.08 o
  11   5   0       65.72       68.48     13.65 o
  13   5   0        1.96       -8.31     13.74 o
   0   6   0      158.65      185.98     16.07 o
   2   6   0     3173.22     3136.40     41.02 o
   4   6   0      944.98      930.57     13.44 o
   6   6   0     2821.84     2863.28     52.82 o
   8   6   0      862.52      880.07     14.24 o
  10   6   0     1201.71     1152.85     22.28 o
  12   6   0      159.02      172.10     18.52 o
   1   7   0       56.69       47.31     12.11 o
   3   7   0       26.28       67.31     14.87 o
   5   7   0       78.27       74.63     12.56 o
   7   7   0        0.36       41.28     13.91 o
   9   7   0        1.10       60.31     18.81 o
  11   7   0        0.04       60.14     22.99 o
   0   8   0      598.31      594.06     21.21 o
   2   8   0      758.24      783.40     17.61 o
   4   8   0      450.16      447.19     14.16 o
   6   8   0      358.24      378.30     26.95 o
   8   8   0      239.90      240.33     16.79 o
   1   9   0       15.50       35.96     13.63 o
   3   9   0       13.56       25.34     13.01 o
 -17   1   1      432.41      435.59     19.05 o
 -15   1   1      779.60      761.81     17.96 o
 -13   1   1     1560.05     1563.75     32.70 o
 -11   1   1     3569.89     3643.68     41.07 o
  -9   1   1     4415.19     4565.59     36.72 o
  -7   1   1    12874.61    12962.16    137.32 o
  -1   1   1     6885.55     7363.83    272.98 o
   3   1   1     7927.65     8413.73     65.13 o
   5   1   1    19482.08    20153.43    128.47 o
   7   1   1     9403.87     9715.44     24.47 o
   9   1   1     7184.92     7333.42    106.23 o
  11   1   1     1323.29     1329.61     16.92 o
  13   1   1     1630.39     1587.03     22.53 o
  15   1   1      434.00      446.95     27.57 o
 -16   2   1        1.47       48.29     24.47 o
 -14   2   1      286.03      269.49     24.86 o
 -12   2   1       28.62       77.81     21.69 o
 -10   2   1      436.46      450.30     13.92 o
  -8   2   1      105.99      144.55     14.89 o
  -6   2   1     3127.55     3200.18     40.31 o
  -4   2   1       40.44       27.44     15.44 o
   0   2   1       92.37       62.81     23.24 o
   2   2   1     6292.39     6307.77    155.68 o
   4   2   1     1893.22     1795.46     25.80 o
   6   2   1     3324.29     3369.34     29.29 o
   8   2   1      192.34      211.63     14.59 o
  10   2   1     1117.18     1033.67     20.10 o
  12   2   1        1.47       25.03     13.50 o
  14   2   1       27.44       26.38     21.30 o
 -15   3   1      516.80      495.69     16.00 o
 -13   3   1      580.40      579.49     15.15 o
 -11   3   1     2768.24     2673.02     16.71 o
  -9   3   1     1620.61     1667.66     16.48 o
  -7   3   1     4355.33     4342.48     50.57 o
  -5   3   1     4952.70     4747.66     84.83 o
  -3   3   1    11299.74    11223.13    270.66 o
  -1   3   1     3295.12     2945.69     47.69 o
   1   3   1    16782.98    16387.87    148.14 o
   3   3   1     7633.15     7277.56    143.70 o
   5   3   1     3689.82     3419.40     36.75 o
   7   3   1     2702.93     2737.49     17.92 o
   9   3   1     3071.98     3093.96     26.17 o
  11   3   1      883.75      843.75     14.53 o
  13   3   1      707.28      728.07     16.83 o
  15   3   1      373.48      351.04     17.35 o
 -14   4   1       48.48       73.74     15.48 o
 -12   4   1       39.67       -4.03     19.93 o
 -10   4   1        2.17       22.01     22.63 o
  -8   4   1      342.11      389.10     18.91 o
  -6   4   1       43.34       45.17     12.96 o
  -4   4   1      913.58      915.34     16.24 o
  -2   4   1     1069.24     1045.09     16.74 o
   0   4   1     1295.47     1283.52     26.93 o
   2   4   1       12.94        7.74     13.28 o
   4   4   1     1641.49     1649.14     23.55 o
   6   4   1      290.29      296.50     15.96 o
   8   4   1      468.91      480.11     14.07 o
  10   4   1      176.29      182.74     16.64 o
  12   4   1       36.58       62.96     14.30 o
  14   4   1        0.49       25.02     17.29 o
 -13   5   1      457.25      472.18     37.43 o
 -11   5   1      958.32      935.29     18.94 o
  -9   5   1     1817.12     1830.52     28.88 o
  -7   5   1      506.73      479.84     17.99 o
  -5   5   1     2977.85     3034.00     65.99 o
  -3   5   1     1890.86     1838.97     27.37 o
  -1   5   1     4530.22     4393.09     41.21 o
   1   5   1     2967.65     2971.44     35.90 o
   3   5   1     7159.85     7021.79     57.50 o
   5   5   1      450.69      487.59     12.72 o
   7   5   1     1909.43     1974.04     18.65 o
   9   5   1     1104.39     1135.85     17.85 o
  11   5   1      972.84      939.35     17.00 o
  13   5   1      278.50      294.15     28.80 o
 -12   6   1        2.98       26.78     17.96 o
 -10   6   1        3.28        4.92     16.65 o
  -8   6   1       23.94       71.55     20.34 o
  -6   6   1       12.30       23.75     13.16 o
  -4   6   1       23.22       27.61     13.32 o
  -2   6   1      101.88       86.00     16.23 o
   0   6   1       45.40       77.99     11.23 o
   2   6   1       46.00       52.20     19.44 o
   4   6   1        0.09       16.44     13.00 o
   6   6   1       36.55       51.84     12.55 o
   8   6   1       18.57       29.44     12.74 o
  10   6   1       45.74       65.77     17.10 o
  12   6   1        0.02       24.22     13.85 o
 -11   7   1      212.18      188.31     12.87 o
  -9   7   1      643.46      642.49     27.94 o
  -7   7   1      173.07      186.90     12.16 o
  -5   7   1     1356.19     1393.53     43.20 o
  -3   7   1      767.67      779.39     22.65 o
  -1   7   1     1808.61     1757.31     18.00 o
   1   7   1      852.47      834.98     13.51 o
   3   7   1     2210.72     2240.15     27.01 o
   5   7   1      298.01      299.68     14.01 o
   7   7   1      678.05      653.40     19.27 o
   9   7   1      254.32      286.79     14.58 o
  -8   8   1        8.40       46.25     13.58 o
  -6   8   1        0.06        3.10     12.68 o
  -4   8   1        1.56       37.71     14.54 o
  -2   8   1      133.65      185.26     14.88 o
   0   8   1       23.41       39.95     13.41 o
   2   8   1        2.04       13.17     13.55 o
   4   8   1       17.97       53.35     17.11 o
   6   8   1        4.54       20.95     14.97 o
   8   8   1        8.14       69.21     21.05 o
  -3   9   1      209.69      203.32     14.59 o
  -1   9   1      258.29      231.03     14.62 o
   1   9   1      156.35      183.42     21.07 o
   3   9   1      260.41      259.46     30.17 o
 -16   0   2      400.90      415.18     35.38 o
 -14   0   2     2171.60     2182.72     52.56 o
 -12   0   2      814.32      851.49     29.39 o
 -10   0   2     4403.87     4526.77    131.85 o
  -8   0   2     3381.81     3434.73     56.68 o
  -6   0   2     1533.19     1531.72     25.20 o
  -4   0   2      993.87      996.27     30.33 o
   0   0   2     6833.38     7141.21    155.46 o
   4   0   2     6529.05     6671.54     37.85 o
   6   0   2    10363.80     9820.40    172.81 o
   8   0   2       40.01       39.11     35.71 o
  10   0   2     3778.56     3870.40     56.73 o
  12   0   2      706.20      677.02     21.48 o
  14   0   2      698.94      660.57     24.50 o
 -17   1   2       13.10       19.30     17.91 o
 -15   1   2       27.67      -12.56     16.61 o
 -13   1   2      100.92      140.64     14.80 o
 -11   1   2       27.34       95.89     22.37 o
  -9   1   2     1441.92     1410.74     19.50 o
  -7   1   2       11.59       35.39     14.08 o
  -5   1   2      915.99      961.40     16.92 o
  -3   1   2     1409.39     1446.97     22.82 o
  -1   1   2     2166.81     2153.27     96.38 o
   1   1   2     1641.51     1681.51     30.35 o
   3   1   2    18447.20    19351.63     54.46 o
   5   1   2       98.68      123.05     16.07 o
   7   1   2     2830.11     2915.21     18.76 o
   9   1   2       36.60       36.22     14.30 o
  11   1   2      225.83      259.15     13.34 o
  13   1   2       84.78       83.85     13.09 o
  15   1   2       19.01       16.49     20.90 o
 -16   2   2      450.28      452.26     14.32 o
 -14   2   2     1399.05     1416.64     14.15 o
 -12   2   2     1965.76     2000.06     19.38 o
 -10   2   2     5817.04     5996.89     51.46 o
  -8   2   2    11842.08    12338.81    110.71 o
  -6   2   2     8737.58     8875.72    111.51 o
  -4   2   2    13295.25    13313.42    266.42 o
   0   2   2    11396.94    11045.01     86.31 o
   2   2   2    11855.81    11956.93    188.32 o
   4   2   2    13380.53    13030.30    174.67 o
   6   2   2     7997.75     7788.99     23.60 o
   8   2   2     2117.71     2206.64     51.60 o
  10   2   2     4325.36     4284.20     18.54 o
  12   2   2     1380.23     1352.77     17.46 o
  14   2   2      732.86      694.47     18.08 o
 -15   3   2        1.26        1.88     41.17 o
 -13   3   2        1.28        7.86     20.63 o
 -11   3   2       18.27       70.86     24.80 o
  -9   3   2     1168.34     1164.22     22.76 o
  -7   3   2      213.24      206.19     13.62 o
  -5   3   2      894.73      925.62     15.48 o
  -3   3   2      265.36      315.65     14.64 o
  -1   3   2      132.88      131.21     16.19 o
   1   3   2     1186.18     1002.38     19.21 o
   3   3   2     3928.81     3903.84     61.30 o
   5   3   2      465.08      440.61     19.03 o
   7   3   2      116.02      121.18     13.23 o
   9   3   2      312.04      372.62     14.17 o
  11   3   2       77.15      125.16     29.00 o
  13   3   2       67.34      131.45     13.60 o
  15   3   2       81.26       68.72     20.38 o
 -14   4   2      562.44      523.73     13.42 o
 -12   4   2      775.21      773.75     13.64 o
 -10   4   2     1509.49     1487.24     19.08 o
  -8   4   2     2085.01     2102.49     19.65 o
  -6   4   2     3361.16     3269.80     80.34 o
  -4   4   2     8262.57     8318.94    254.94 o
  -2   4   2    10676.73    10128.72     93.40 o
   0   4   2     5182.01     4879.44     39.67 o
   2   4   2     5928.04     5600.14     52.58 o
   4   4   2     8109.79     8122.73    111.31 o
   6   4   2     3171.10     3009.99     47.43 o
   8   4   2     2498.24     2416.44     32.86 o
  10   4   2     1115.57     1072.09     16.89 o
  12   4   2      519.18      483.44     16.67 o
  14   4   2      254.09      251.80     18.69 o
 -13   5   2       14.28       10.10     12.79 o
 -11   5   2        0.35      -12.74     16.12 o
  -9   5   2      157.84      196.60     29.24 o
  -7   5   2      322.57      312.38     14.55 o
  -5   5   2        2.45       13.03     14.13 o
  -3   5   2      410.68      395.52     13.32 o
  -1   5   2       30.62       11.32     13.62 o
   1   5   2      361.77      388.76     13.62 o
   3   5   2      305.61      300.35     14.75 o
   5   5   2       51.55       30.80     13.30 o
   7   5   2       61.97       70.33     17.96 o
   9   5   2        3.17        2.38     21.13 o
  11   5   2        1.23        5.93     15.84 o
  13   5   2       46.20      103.24     18.14 o
 -12   6   2      397.88      390.21     22.82 o
 -10   6   2      554.09      567.06     14.49 o
  -8   6   2     1543.99     1578.83     18.63 o
  -6   6   2      885.60      923.54     14.89 o
  -4   6   2     4221.53     4152.18     32.66 o
  -2   6   2      609.32      602.64     12.81 o
   0   6   2     1731.62     1682.24     14.84 o
   2   6   2      251.26      266.90     14.04 o
   4   6   2     2483.62     2494.20     47.87 o
   6   6   2      340.27      390.24     17.68 o
   8   6   2     1930.42     1910.00     19.76 o
  10   6   2      343.66      362.90     16.47 o
 -11   7   2        6.01       24.63     16.56 o
  -9   7   2       26.40       42.64     15.14 o
  -7   7   2        0.34       47.51     12.47 o
  -5   7   2        0.12       -3.83     11.86 o
  -3   7   2       86.41       73.58     13.82 o
  -1   7   2        3.23       22.45     13.04 o
   1   7   2       46.11       60.10     11.31 o
   3   7   2      149.12      131.62     12.73 o
   5   7   2       39.84       62.22     15.18 o
   7   7   2       47.48       56.05     13.76 o
   9   7   2        1.03      -16.10     16.10 o
  -8   8   2      290.71      332.95     15.53 o
  -6   8   2      230.82      228.12     12.82 o
  -4   8   2      639.28      676.79     20.36 o
  -2   8   2      380.71      369.67     16.14 o
   0   8   2      780.95      827.31     25.31 o
   2   8   2      469.74      481.84     19.90 o
   4   8   2      616.32      632.18     26.59 o
   6   8   2      184.59      190.04     28.16 o
  -3   9   2        8.63        4.01     17.31 o
  -1   9   2        8.61       30.67     14.32 o
   1   9   2       33.75       59.70     15.18 o
   3   9   2       18.66       19.21     35.19 o
 -17   1   3      354.66      327.44     16.10 o
 -15   1   3      624.84      632.27     17.30 o
 -13   1   3     2852.24     2905.27     15.97 o
 -11   1   3      259.31      278.16     24.54 o
  -9   1   3     4731.76     4723.37     38.88 o
  -7   1   3     8303.89     8245.65     78.22 o
  -5   1   3    15055.17    15223.60     99.57 o
  -3   1   3     2584.46     2734.82     45.59 o
   1   1   3      121.59      144.57     36.81 o
   3   1   3     6843.45     6652.72     81.44 o
   5   1   3     3107.59     3217.35     21.04 o
   7   1   3    11974.13    12162.10    100.28 o
   9   1   3      259.58      281.54     14.22 o
  11   1   3     3664.39     3672.47     37.63 o
  13   1   3      251.83      271.78     14.98 o
  15   1   3      454.55      411.09     23.27 o
 -16   2   3       11.21       37.20     50.01 o
 -14   2   3       42.37       37.70     13.09 o
 -12   2   3        2.34       10.92     19.15 o
 -10   2   3       52.24       64.34     14.01 o
  -8   2   3      153.76      132.98     13.49 o
  -6   2   3      562.62      628.19     14.46 o
  -4   2   3      157.79      191.57     15.76 o
  -2   2   3     5421.41     5470.40    208.29 o
   0   2   3      213.27     1070.87    270.41 o
   2   2   3       33.82       29.48     19.10 o
   4   2   3        0.14        6.61     18.27 o
   6   2   3     1468.13     1433.29     18.05 o
   8   2   3       17.39       33.73     23.43 o
  10   2   3        9.17       12.76     14.53 o
  12   2   3       13.44       58.35     13.81 o
  14   2   3       17.25       20.78     17.72 o
 -15   3   3      856.07      864.41     14.00 o
 -13   3   3     1475.00     1458.63     21.22 o
 -11   3   3     2556.92     2472.40     20.74 o
  -9   3   3     3971.19     4019.34     27.50 o
  -7   3   3    10548.15    10632.11     88.92 o
  -5   3   3     8156.65     7767.78    165.26 o
  -3   3   3    10620.92    10659.24    277.59 o
  -1   3   3    18573.70    17441.26    340.74 o
   1   3   3    18767.49    17989.06    452.10 o
   3   3   3     6730.62     6841.68    112.62 o
   5   3   3     9725.00     9507.71    120.22 o
   7   3   3     3674.50     3695.11     28.36 o
   9   3   3     2182.71     2162.64     15.81 o
  11   3   3     1097.99     1129.03     42.69 o
  13   3   3      867.37      770.76     19.46 o
 -14   4   3       43.26       82.32     15.83 o
 -12   4   3       75.73      116.29     14.39 o
 -10   4   3        6.08       -5.56     30.17 o
  -8   4   3      447.90      456.48     13.50 o
  -6   4   3      483.66      439.29     14.44 o
  -4   4   3     1299.10     1357.82     33.77 o
  -2   4   3      290.33      301.79     14.37 o
   0   4   3      928.42      839.89     17.48 o
   2   4   3      244.97      220.36     15.78 o
   4   4   3     1327.78     1295.50     15.64 o
   6   4   3      814.48      792.20     14.31 o
   8   4   3      232.69      218.89     15.49 o
  10   4   3        6.29       42.18     16.58 o
  12   4   3       33.71       51.05     16.67 o
 -13   5   3      430.37      464.04     16.33 o
 -11   5   3     2098.36     2111.47     17.97 o
  -9   5   3     1322.71     1280.82     14.71 o
  -7   5   3     3825.20     3818.56     59.72 o
  -5   5   3     1362.34     1419.77     44.15 o
  -3   5   3     3961.64     3927.42     45.40 o
  -1   5   3     1442.69     1422.26     14.92 o
   1   5   3     8861.76     8531.45     96.92 o
   3   5   3     1248.61     1206.74     17.80 o
   5   5   3     3596.71     3626.61     63.20 o
   7   5   3      537.24      549.53     13.70 o
   9   5   3     1625.50     1595.85     16.13 o
  11   5   3      189.54      159.23     13.93 o
 -12   6   3        3.24      -14.63     14.63 o
 -10   6   3       15.74       33.95     14.28 o
  -8   6   3       32.01        9.69     14.01 o
  -6   6   3        6.42       25.25     12.02 o
  -4   6   3       37.77       30.53     17.67 o
  -2   6   3       18.91       36.49     12.30 o
   0   6   3        2.47       30.81     12.39 o
   2   6   3       58.76       72.49     15.95 o
   4   6   3       22.58       -0.84     23.34 o
   6   6   3       53.48       35.68     13.27 o
   8   6   3        8.66       42.09     15.75 o
  10   6   3       17.02        1.19     29.78 o
 -11   7   3      368.70      364.82     15.24 o
  -9   7   3      285.27      291.16     16.61 o
  -7   7   3      486.81      510.31     13.24 o
  -5   7   3      546.31      563.10     14.93 o
  -3   7   3      969.54     1014.49     19.54 o
  -1   7   3      707.14      704.43     13.00 o
   1   7   3     1807.90     1840.42     19.21 o
   3   7   3      766.30      803.66     31.69 o
   5   7   3      803.90      837.29     19.01 o
   7   7   3      363.33      415.85     16.95 o
   9   7   3      369.05      384.87     29.65 o
  -8   8   3        1.11        8.62     20.71 o
  -6   8   3       35.90       50.07     21.56 o
  -4   8   3       28.31       64.60     22.89 o
  -2   8   3        1.47       -3.70     13.63 o
   0   8   3       31.43       37.98     17.29 o
   2   8   3        8.17       22.56     13.97 o
   4   8   3        5.89       -5.37     14.12 o
   6   8   3       44.18      102.16     18.86 o
  -3   9   3      232.98      250.67     19.61 o
  -1   9   3      161.57      145.32     19.82 o
   1   9   3      159.93      149.98     13.68 o
 -16   0   4      559.02      550.31     25.99 o
 -14   0   4     1494.83     1547.03     20.90 o
 -12   0   4     2743.95     2811.00     47.90 o
 -10   0   4     5094.26     5113.40    157.26 o
  -8   0   4     6162.67     6094.60     28.30 o
  -6   0   4     6919.23     6831.88    115.42 o
  -4   0   4     4661.44     4615.83    132.25 o
  -2   0   4     8861.51     9659.89     50.67 o
   6   0   4     2829.20     3031.51     56.32 o
   8   0   4     4128.93     4162.00     29.40 o
  10   0   4      357.77      366.67     21.42 o
  12   0   4     1159.01     1143.97     22.57 o
  14   0   4      149.62      192.81     30.49 o
 -17   1   4        7.30       54.32     15.55 o
 -15   1   4       40.06       30.28     12.07 o
 -13   1   4      142.73      207.38     46.21 o
 -11   1   4      217.48      270.53     14.15 o
  -9   1   4      476.75      481.33     13.90 o
  -7   1   4      433.66      432.86     14.47 o
  -5   1   4     4417.50     4489.70     38.79 o
  -3   1   4      264.56      265.20     17.52 o
   1   1   4      462.70      483.84     39.42 o
   3   1   4     2695.02     2671.18     38.40 o
   5   1   4     1196.20     1256.12     20.24 o
   7   1   4      427.84      456.84     16.95 o
   9   1   4      347.74      369.53     15.43 o
  11   1   4      192.61      190.22     14.21 o
  13   1   4        5.90        8.06     24.19 o
 -16   2   4      340.64      315.71     13.90 o
 -14   2   4      729.58      734.20     21.08 o
 -12   2   4     2172.68     2264.50     70.11 o
 -10   2   4     3787.76     3753.87     28.48 o
  -8   2   4     5484.20     5538.59     45.86 o
  -6   2   4     8638.90     8566.84     80.59 o
  -4   2   4    10619.91    10184.72    103.36 o
  -2   2   4     4801.92     4843.16    177.45 o
   0   2   4     8091.59     8041.93    807.02 o
   2   2   4     8509.47     8366.73     72.49 o
   4   2   4     5117.37     4918.45     81.69 o
   6   2   4     2397.00     2464.64     33.51 o
   8   2   4     3859.92     3806.50     28.67 o
  10   2   4     1252.39     1208.10     18.12 o
  12   2   4     1264.04     1185.93     24.62 o
  14   2   4      423.15      390.37     19.54 o
 -15   3   4        8.73       45.85     17.59 o
 -13   3   4      244.26      259.38     15.69 o
 -11   3   4       16.06       17.20     12.40 o
  -9   3   4      101.60       94.43     12.28 o
  -7   3   4      931.32      941.86     17.80 o
  -5   3   4       29.35       33.08     13.38 o
  -3   3   4     1616.67     1580.71     42.52 o
  -1   3   4     1070.37     1028.90     19.36 o
   1   3   4      256.23      237.11     20.14 o
   3   3   4      291.64      264.81     15.11 o
   5   3   4      973.52      993.06     17.82 o
   7   3   4      753.49      683.67     17.93 o
   9   3   4      202.61      233.38     16.37 o
  11   3   4      322.51      359.16     35.15 o
  13   3   4       31.10       43.01     16.63 o
 -16   4   4      665.96      586.81     49.94 o
 -14   4   4      770.81      734.88     15.64 o
 -12   4   4     2145.47     2119.29     23.35 o
 -10   4   4     1560.14     1615.33     28.67 o
  -8   4   4     2133.73     2124.20     53.63 o
  -6   4   4     3521.26     3527.73     66.69 o
  -4   4   4    12020.34    12322.00    403.23 o
  -2   4   4     3799.37     3589.98     72.45 o
   0   4   4    10014.72     9726.61    172.26 o
   2   4   4     5852.53     5698.71     79.65 o
   4   4   4     3639.77     3890.95     58.75 o
   6   4   4     2723.17     2736.92     17.13 o
   8   4   4     2394.35     2396.70     30.18 o
  10   4   4      879.47      890.31     24.75 o
  12   4   4      274.97      319.79     24.96 o
 -15   5   4        5.40       67.64     55.00 o
 -13   5   4       58.86       51.86     12.80 o
 -11   5   4      131.02      120.81     15.59 o
  -9   5   4      128.77      107.97     18.96 o
  -7   5   4      154.71      152.72     21.61 o
  -5   5   4        0.02      -10.45     14.31 o
  -3   5   4        4.61        2.37     12.67 o
  -1   5   4       86.81      125.43     13.68 o
   1   5   4       33.54       48.81     13.78 o
   3   5   4       17.95       59.89     15.91 o
   5   5   4      170.14      176.12     13.76 o
   7   5   4        0.02      -12.87     17.60 o
   9   5   4       50.01       74.57     16.93 o
  11   5   4        6.45       30.51     13.99 o
 -12   6   4      462.60      472.78     22.55 o
 -10   6   4     1047.93      993.45     15.83 o
  -8   6   4      587.59      569.58     24.24 o
  -6   6   4     3476.18     3570.72     56.06 o
  -4   6   4     2448.44     2326.15     57.24 o
  -2   6   4     2837.20     2761.44     25.73 o
   0   6   4      927.99      912.35     13.63 o
   2   6   4     2506.35     2415.05     16.63 o
   4   6   4      216.95      222.11     14.39 o
   6   6   4     1453.36     1547.94     20.13 o
   8   6   4      618.20      607.14     15.44 o
  10   6   4      737.72      670.58     15.89 o
 -11   7   4        0.64       29.41     15.17 o
  -9   7   4        1.39      -24.53     30.83 o
  -7   7   4        5.74       -7.23     11.56 o
  -5   7   4       26.68       18.96     11.87 o
  -3   7   4        6.16        8.33     11.72 o
  -1   7   4      244.09      226.07     18.39 o
   1   7   4        2.97        9.58     13.01 o
   3   7   4        0.61       46.67     18.05 o
   5   7   4       53.03       60.45     20.65 o
   7   7   4        2.33        9.08     21.14 o
   9   7   4       40.83       77.60     36.21 o
  -8   8   4      114.70      135.99     12.96 o
  -6   8   4      407.89      421.85     25.16 o
  -4   8   4      202.84      207.31     15.52 o
  -2   8   4      450.89      494.47     17.34 o
   0   8   4      248.36      255.06     24.06 o
   2   8   4      674.01      708.08     13.95 o
   4   8   4      154.80      142.22     14.36 o
   6   8   4      300.61      323.45     15.74 o
  -3   9   4       11.72      -10.57     34.74 o
  -1   9   4       29.02       34.62     12.93 o
   1   9   4        0.68       -2.99     29.73 o
 -17   1   5      479.70      533.89     16.04 o
 -15   1   5     1690.72     1583.57     33.09 o
 -13   1   5     1105.15     1126.95     25.64 o
 -11   1   5     3245.24     3334.71     49.95 o
  -9   1   5     5031.92     5021.53     70.24 o
  -7   1   5     8659.09     8582.33     98.04 o
  -5   1   5     5626.46     5616.69     21.06 o
  -1   1   5    12942.85    12812.66    264.43 o
   1   1   5     6535.07     6412.41     51.50 o
   3   1   5     7173.93     6948.69     80.73 o
   5   1   5     8550.80     8386.33     58.18 o
   7   1   5      822.42      835.60     17.10 o
   9   1   5     4793.28     4743.86     32.52 o
  11   1   5      779.08      778.51     18.18 o
  13   1   5      719.06      676.62     19.72 o
 -16   2   5       11.09       52.26     16.63 o
 -14   2   5       37.99       39.97     16.86 o
 -12   2   5        1.46       -6.33     12.32 o
 -10   2   5      157.71      144.38     12.58 o
  -8   2   5      587.20      631.34     14.72 o
  -6   2   5      758.73      824.72     16.16 o
  -4   2   5        0.06      -15.71     15.71 o
  -2   2   5       13.16       27.97     15.89 o
   0   2   5      106.70      109.32     18.69 o
   2   2   5      851.24      814.45     19.20 o
   4   2   5      611.67      606.05     19.08 o
   6   2   5       90.62       69.74     19.61 o
   8   2   5      219.76      247.27     18.76 o
  10   2   5       63.35       57.01     15.64 o
  12   2   5      145.06      181.37     15.72 o
 -17   3   5      444.79      472.18     16.44 o
 -15   3   5      603.36      595.32     13.02 o
 -13   3   5      940.95      962.58     12.93 o
 -11   3   5     1451.61     1511.47     17.32 o
  -9   3   5     3806.25     3753.50     43.87 o
  -7   3   5     2793.87     2768.56     72.85 o
  -5   3   5     3286.84     3256.15     44.83 o
  -3   3   5     7899.52     7586.68    201.59 o
  -1   3   5     3190.43     2904.06     67.16 o
   1   3   5     4799.75     4501.40     92.09 o
   3   3   5     5367.31     5496.65     53.19 o
   5   3   5     3957.29     3931.71     46.95 o
   7   3   5     1254.61     1286.15     16.48 o
   9   3   5     1515.46     1520.03     25.58 o
  11   3   5      691.82      728.13     32.25 o
  13   3   5      346.95      333.80     44.51 o
 -16   4   5       20.85       -1.21     17.82 o
 -14   4   5        0.61        5.76     18.87 o
 -12   4   5        6.11       28.70     20.75 o
 -10   4   5      211.47      258.73     31.96 o
  -8   4   5      436.51      491.21     13.38 o
  -6   4   5       10.88       66.94     15.32 o
  -4   4   5       98.81      119.73     13.52 o
  -2   4   5       25.05       39.96     14.07 o
   0   4   5      254.24      245.11     14.70 o
   2   4   5      705.64      690.05     14.99 o
   4   4   5      492.04      480.24     17.33 o
   6   4   5        3.83       22.96     14.67 o
   8   4   5       55.05       53.65     15.99 o
  10   4   5       44.94       70.81     18.13 o
  12   4   5       63.66       84.83     17.55 o
 -15   5   5      234.23      224.43     35.94 o
 -13   5   5      727.54      689.85     32.97 o
 -11   5   5     1271.77     1224.52     17.87 o
  -9   5   5     3185.43     3143.09     61.58 o
  -7   5   5     2053.95     2003.44     27.74 o
  -5   5   5     5066.08     5107.31    173.88 o
  -3   5   5     1590.36     1552.70     20.41 o
  -1   5   5     4224.28     4220.90     58.21 o
   1   5   5     2368.09     2416.97     29.25 o
   3   5   5     4858.37     4820.37     89.57 o
   5   5   5     1026.48     1089.13     23.77 o
   7   5   5     1906.59     2016.08     29.42 o
   9   5   5      268.37      249.57     15.41 o
  11   5   5      647.32      601.50     26.86 o
 -12   6   5       19.05       32.25     12.89 o
 -10   6   5       22.09       32.38     23.59 o
  -8   6   5       19.85       17.99     21.54 o
  -6   6   5      159.03      166.48     19.69 o
  -4   6   5      193.20      194.32     14.06 o
  -2   6   5       56.11      103.01     32.28 o
   0   6   5       16.78       15.33     14.15 o
   2   6   5       57.82       93.27     15.85 o
   4   6   5        0.00        6.07     13.09 o
   6   6   5        6.92       13.28     14.75 o
   8   6   5        1.82       32.17     21.60 o
  10   6   5        2.44       -5.72     16.20 o
 -11   7   5      447.90      386.45     17.01 o
  -9   7   5      459.87      464.20     16.92 o
  -7   7   5      451.62      414.30     19.62 o
  -5   7   5      836.14      787.10     12.87 o
  -3   7   5      402.72      389.93     22.07 o
  -1   7   5     1027.14     1003.26     14.73 o
   1   7   5      670.04      656.41     27.73 o
   3   7   5     1012.89     1006.88     22.59 o
   5   7   5      299.76      338.01     20.99 o
   7   7   5      548.02      565.47     27.67 o
  -8   8   5       30.36       32.22     12.48 o
  -6   8   5       26.54        8.17     24.81 o
  -4   8   5       11.61       49.47     16.74 o
  -2   8   5        3.68       13.57     15.09 o
   0   8   5        5.29        4.61     23.00 o
   2   8   5        6.02        4.93     19.17 o
   4   8   5       15.75       32.17     18.05 o
 -18   0   6      304.67      266.44     39.70 o
 -16   0   6     1032.86      994.65     18.89 o
 -14   0   6     2234.05     2233.99     20.22 o
 -12   0   6     1492.88     1514.91     39.25 o
 -10   0   6     7010.30     7195.46    111.98 o
  -8   0   6     7286.15     7258.81    168.08 o
  -6   0   6    13481.56    13668.33    296.97 o
  -4   0   6       55.81       68.42     24.10 o
   0   0   6     4033.71     3959.62    158.72 o
   2   0   6    18153.69    17803.83     86.23 o
   4   0   6     9580.09     9678.17     59.41 o
   6   0   6    10369.66    10644.47     60.05 o
   8   0   6      491.64      519.12     22.67 o
  10   0   6     2660.05     2601.33     26.20 o
  12   0   6      134.20      161.21     21.65 o
 -17   1   6        0.25       83.17     27.04 o
 -15   1   6        8.28        9.86     13.23 o
 -13   1   6        2.89        7.14     12.22 o
 -11   1   6       74.15       73.63     15.26 o
  -9   1   6      439.84      424.99     13.67 o
  -7   1   6      124.64      164.33     27.01 o
  -5   1   6     1621.61     1590.29     23.50 o
  -3   1   6      129.47      156.22     16.85 o
  -1   1   6      461.71      521.11     18.43 o
   1   1   6      200.25      225.77     31.70 o
   3   1   6       38.32       49.11     19.54 o
   5   1   6       14.23       28.05     16.51 o
   7   1   6      219.83      217.29     18.66 o
   9   1   6       36.01       31.89     17.75 o
  11   1   6       11.29       23.33     21.28 o
  13   1   6       15.38       22.27     18.91 o
 -16   2   6      552.19      588.05     18.65 o
 -14   2   6     1032.35     1059.10     14.00 o
 -12   2   6     1769.09     1752.49     20.59 o
 -10   2   6     3595.82     3672.25     44.25 o
  -8   2   6     9929.14     9934.56     38.98 o
  -6   2   6    10046.74    10150.88     94.89 o
  -4   2   6     6718.09     6648.72     96.76 o
  -2   2   6    13373.08    12755.74    141.10 o
   0   2   6     7200.24     6560.39    116.23 o
   2   2   6     4062.98     3926.77     27.04 o
   4   2   6     4046.93     3899.45     38.42 o
   6   2   6     3513.01     3548.38     33.09 o
   8   2   6      905.17      895.27     20.51 o
  10   2   6     1508.56     1452.77     21.09 o
  12   2   6      529.73      469.35     27.99 o
 -17   3   6        3.31       26.10     20.13 o
 -15   3   6        4.03       13.27     12.18 o
 -13   3   6      194.04      259.06     14.96 o
 -11   3   6      116.65      179.98     26.90 o
  -9   3   6       82.56      132.16     20.79 o
  -7   3   6      348.48      365.13     28.31 o
  -5   3   6      484.79      518.40     16.03 o
  -3   3   6       55.15       60.65     14.76 o
  -1   3   6      366.41      377.92     17.09 o
   1   3   6      434.97      400.09     30.57 o
   3   3   6       38.12       44.68     41.33 o
   5   3   6      436.96      467.82     18.83 o
   7   3   6       15.11        4.24     15.31 o
   9   3   6       89.51      114.63     16.31 o
  11   3   6        1.48       -4.18     15.52 o
 -16   4   6      377.70      353.93     19.62 o
 -14   4   6      858.87      808.25     26.24 o
 -12   4   6     1524.92     1459.12     13.34 o
 -10   4   6      777.16      840.34     14.27 o
  -8   4   6     1951.62     1938.11     41.47 o
  -6   4   6     1566.04     1593.42     15.92 o
  -4   4   6     3299.80     3357.67     80.14 o
  -2   4   6     3837.03     3764.66     77.99 o
   0   4   6     7206.10     7050.95    204.76 o
   2   4   6     2191.88     2205.87     26.83 o
   4   4   6     2831.71     3005.67     56.79 o
   6   4   6     1792.61     1796.88     18.29 o
   8   4   6     1503.57     1497.46     19.05 o
  10   4   6      282.89      282.80     17.44 o
 -15   5   6        5.44       35.97     14.38 o
 -13   5   6        3.89       66.38     18.32 o
 -11   5   6       44.08       54.74     19.51 o
  -9   5   6      198.07      178.88     17.12 o
  -7   5   6        0.05       22.54     14.04 o
  -5   5   6      142.71      164.46     17.63 o
  -3   5   6       89.03      110.70     12.46 o
  -1   5   6        0.13       15.88     13.56 o
   1   5   6      279.47      279.30     13.49 o
   3   5   6      205.41      203.63     13.98 o
   5   5   6       89.19       76.23     14.30 o
   7   5   6      125.36      197.30     32.60 o
   9   5   6        0.03        4.26     15.34 o
 -12   6   6      521.97      488.63     13.23 o
 -10   6   6      410.99      405.29     13.93 o
  -8   6   6      989.63      961.64     23.65 o
  -6   6   6     1484.87     1484.58     13.72 o
  -4   6   6     2207.63     2199.23     39.44 o
  -2   6   6     1226.29     1193.89     28.26 o
   0   6   6     2366.69     2355.45     29.18 o
   2   6   6      319.56      337.86     19.26 o
   4   6   6      519.09      521.58     15.39 o
   6   6   6      305.85      316.31     15.13 o
   8   6   6      575.44      646.46     63.57 o
 -11   7   6       23.39       31.64     25.25 o
  -9   7   6       27.31       32.80     24.42 o
  -7   7   6       40.84       33.86     12.30 o
  -5   7   6        0.69       20.18     16.63 o
  -3   7   6       84.83       93.91     13.38 o
  -1   7   6      121.40       86.61     13.43 o
   1   7   6      110.48      124.60     13.53 o
   3   7   6       27.60       36.26     14.48 o
   5   7   6       12.99       24.16     15.57 o
   7   7   6        7.88        7.60     15.44 o
  -8   8   6      270.20      229.02     13.42 o
  -6   8   6      371.78      385.47     23.17 o
  -4   8   6      365.59      370.24     25.41 o
  -2   8   6      295.64      311.51     13.41 o
   0   8   6      542.18      527.81     15.05 o
   2   8   6      289.22      279.81     18.12 o
   4   8   6      336.20      330.99     16.18 o
 -17   1   7      447.57      439.12     19.40 o
 -15   1   7     1636.42     1706.84     32.45 o
 -13   1   7     1460.11     1464.85     27.37 o
 -11   1   7     4763.88     4763.88     61.21 o
  -9   1   7     2798.50     2937.33     22.10 o
  -7   1   7     4006.79     3791.59     43.74 o
  -5   1   7    11710.83    11510.19     74.79 o
  -3   1   7    11921.95    11627.95    155.75 o
  -1   1   7    10747.34    10474.32     76.91 o
   1   1   7     9950.05    10104.19     57.99 o
   3   1   7     5218.42     5019.72     65.05 o
   5   1   7     1770.48     1766.00     19.74 o
   7   1   7     2885.11     2917.15     22.82 o
   9   1   7     1346.79     1366.92     20.38 o
  11   1   7     1045.85      997.94     20.02 o
 -16   2   7        0.66       19.21     15.59 o
 -14   2   7       19.18       25.85     11.74 o
 -12   2   7      155.09      170.17     15.92 o
 -10   2   7        0.11       26.09     14.21 o
  -8   2   7      170.25      186.23     15.43 o
  -6   2   7     1042.21     1029.44     16.58 o
  -4   2   7      255.21      231.34     15.80 o
  -2   2   7     1679.14     1695.32     49.68 o
   0   2   7     1708.87     1546.97     91.56 o
   2   2   7       13.71       16.72     21.14 o
   4   2   7      205.60      229.07     27.71 o
   6   2   7      385.90      390.02     19.66 o
   8   2   7       71.84       82.03     15.04 o
  10   2   7      157.86      158.55     16.13 o
  12   2   7       41.42       35.17     19.87 o
 -17   3   7      484.34      470.93     16.51 o
 -15   3   7      543.71      547.48     35.28 o
 -13   3   7     1513.71     1557.06     22.89 o
 -11   3   7     2003.74     1997.78     36.68 o
  -9   3   7     3156.67     3200.04     55.98 o
  -7   3   7     4162.96     4063.12    108.09 o
  -5   3   7     9770.09     9738.36    122.97 o
  -3   3   7     3726.24     3819.71    101.48 o
  -1   3   7     6931.36     6472.04    207.69 o
   1   3   7     5037.24     4908.84     34.67 o
   3   3   7     5277.50     5544.70    174.16 o
   5   3   7     1637.83     1624.14     25.56 o
   7   3   7     2376.44     2371.92     38.12 o
   9   3   7      664.66      682.93     18.55 o
  11   3   7      454.73      442.22     18.37 o
 -16   4   7        2.07       24.89     17.47 o
 -14   4   7       11.51       32.17     12.09 o
 -12   4   7       67.72       96.78     22.36 o
 -10   4   7       51.96      104.47     34.30 o
  -8   4   7        3.23       -7.70     15.77 o
  -6   4   7       48.25       63.80     13.40 o
  -4   4   7       11.99       31.25     12.85 o
  -2   4   7      298.37      334.56     14.65 o
   0   4   7      376.14      313.12     21.23 o
   2   4   7       33.45       38.01     18.79 o
   4   4   7       89.20       93.55     16.27 o
   6   4   7       90.81       90.54     16.40 o
   8   4   7       66.10       80.29     17.06 o
  10   4   7       48.77       50.46     60.37 o
 -15   5   7       83.78       83.57     15.45 o
 -13   5   7      481.18      512.56     30.98 o
 -11   5   7      572.71      574.23     19.03 o
  -9   5   7      822.04      836.98     34.15 o
  -7   5   7     2213.10     2163.58     36.19 o
  -5   5   7     1702.02     1717.90     52.24 o
  -3   5   7      934.06      940.24     29.93 o
  -1   5   7      612.37      626.67     13.63 o
   1   5   7     1867.83     1891.48     22.28 o
   3   5   7      604.27      578.45     17.05 o
   5   5   7     1008.63     1103.63     19.85 o
   7   5   7      459.96      461.80     19.84 o
   9   5   7      345.27      354.13     20.13 o
 -12   6   7        0.02       51.07     12.91 o
 -10   6   7        4.47        3.77     11.74 o
  -8   6   7        7.03       16.65     16.16 o
  -6   6   7      122.61      131.72     12.56 o
  -4   6   7        1.30        9.95     12.24 o
  -2   6   7      185.58      190.33     13.73 o
   0   6   7       13.72       17.68     13.04 o
   2   6   7       15.20       17.04     15.35 o
   4   6   7        2.35        7.41     20.59 o
   6   6   7       25.46       18.93     18.69 o
   8   6   7        0.74      -19.08     19.08 o
 -11   7   7      372.10      335.30     15.80 o
  -9   7   7      410.08      412.42     14.77 o
  -7   7   7      767.99      810.82     31.04 o
  -5   7   7      521.38      556.68     17.20 o
  -3   7   7      599.46      622.03     14.87 o
  -1   7   7      470.81      490.90     23.32 o
   1   7   7     1030.52     1086.97     19.00 o
   3   7   7      321.79      346.89     16.77 o
   5   7   7      636.95      667.73     18.66 o
  -8   8   7       32.77       32.23     15.44 o
  -6   8   7       27.93       21.20     24.08 o
  -4   8   7        1.80       26.06     21.97 o
  -2   8   7       17.73       16.88     15.39 o
   0   8   7        5.31       18.47     15.49 o
   2   8   7        6.66       36.71     15.84 o
 -18   0   8      558.87      511.73     20.78 o
 -16   0   8     1348.69     1311.66     42.25 o
 -14   0   8     1399.86     1509.77     34.72 o
 -12   0   8     2237.58     2142.92     52.09 o
 -10   0   8     6380.00     6565.81    165.96 o
  -8   0   8     8401.17     8234.75    136.07 o
  -6   0   8     2404.34     2275.03     28.52 o
  -4   0   8    18509.34    18717.49    241.15 o
  -2   0   8     1021.17     1174.68    197.73 o
   0   0   8     5161.64     5355.44     51.99 o
   2   0   8     5244.67     5139.57    109.70 o
   4   0   8    10448.14    10643.27    303.68 o
   6   0   8     1451.74     1452.77     27.03 o
   8   0   8     3249.87     3231.29     42.91 o
  10   0   8      510.05      533.78     37.33 o
  12   0   8      449.63      424.92     25.18 o
 -17   1   8        9.78       44.85     16.56 o
 -15   1   8       44.78       32.85     13.75 o
 -13   1   8       25.89       83.09     20.95 o
 -11   1   8        6.12        9.73     13.05 o
  -9   1   8       13.27       47.34     12.68 o
  -7   1   8       15.63       46.88     14.16 o
  -5   1   8       37.44       55.14     15.48 o
  -3   1   8       68.62       89.92     14.87 o
  -1   1   8      988.34     1016.58     34.55 o
   1   1   8      186.04      208.62     21.19 o
   3   1   8      523.86      543.67     21.90 o
   5   1   8        8.25       23.18     17.46 o
   7   1   8       24.49       40.34     16.28 o
   9   1   8       62.56       72.73     17.85 o
  11   1   8        0.27        5.51     24.19 o
 -16   2   8      563.59      552.25     19.56 o
 -14   2   8      768.52      770.40     19.48 o
 -12   2   8     1058.51     1046.79     14.56 o
 -10   2   8     4740.82     4812.79     53.93 o
  -8   2   8     4892.09     5008.12     54.60 o
  -6   2   8     6127.44     6031.73    104.61 o
  -4   2   8    13201.83    13384.64    218.45 o
  -2   2   8     6844.39     6802.47    191.64 o
   0   2   8     4676.79     4440.97    231.68 o
   2   2   8     4426.98     4615.24     67.40 o
   4   2   8     4050.66     4064.78     27.29 o
   6   2   8      795.12      800.17     19.91 o
   8   2   8     1537.28     1513.23     20.39 o
  10   2   8      536.48      544.53     20.25 o
 -17   3   8      158.81      109.27     13.60 o
 -15   3   8        3.49       17.36     13.89 o
 -13   3   8      107.85      177.80     52.48 o
 -11   3   8        9.66      116.42     54.37 o
  -9   3   8       37.31       57.52     12.54 o
  -7   3   8        0.45       23.69     14.14 o
  -5   3   8     1075.05      988.34     20.64 o
  -3   3   8      471.05      416.99     15.30 o
  -1   3   8       42.18       53.24     16.88 o
   1   3   8      681.23      603.05     18.95 o
   3   3   8       50.50       88.81     17.97 o
   5   3   8       28.40       20.11     19.69 o
   7   3   8        9.19        9.10     41.83 o
   9   3   8       22.15       36.57     17.48 o
  11   3   8       62.04       99.35     22.57 o
 -16   4   8      360.14      358.31     18.44 o
 -14   4   8      807.03      718.04     21.88 o
 -12   4   8     1269.39     1287.58     46.46 o
 -10   4   8     1818.39     1789.30     43.22 o
  -8   4   8      955.39     1037.52     27.28 o
  -6   4   8     1589.77     1582.90     27.00 o
  -4   4   8     1005.25     1050.51     29.85 o
  -2   4   8     3361.58     3349.53    119.14 o
   0   4   8     1522.83     1513.33     26.54 o
   2   4   8     2479.11     2485.44     21.76 o
   4   4   8     1056.28     1143.59     29.33 o
   6   4   8     1114.87     1173.22     62.63 o
   8   4   8      419.79      384.84     38.01 o
  10   4   8      433.21      365.94     18.94 o
 -15   5   8        1.19       15.15     19.11 o
 -13   5   8        6.14       26.45     18.20 o
 -11   5   8       53.05       64.12     16.70 o
  -9   5   8       24.09       13.88     13.62 o
  -7   5   8      133.85      113.10     12.73 o
  -5   5   8      128.16      123.91     30.49 o
  -3   5   8        4.05       -5.56     12.86 o
  -1   5   8       53.02       80.21     16.78 o
   1   5   8       59.91       15.02     19.43 o
   3   5   8       65.97       87.16     39.45 o
   5   5   8       16.56       61.77     50.33 o
   7   5   8        4.93       25.22     48.58 o
   9   5   8       29.89       20.43     52.04 o
 -12   6   8      425.34      465.23     26.47 o
 -10   6   8      310.84      343.14     25.04 o
  -8   6   8      617.44      652.27     45.38 o
  -6   6   8     1042.26     1090.71     17.04 o
  -4   6   8      908.50      942.09     26.51 o
  -2   6   8     1967.44     1943.51     58.84 o
   0   6   8      944.99      963.59     23.52 o
   2   6   8      850.40      912.78     17.38 o
   4   6   8      214.70      250.59     35.19 o
   6   6   8      495.44      555.50     64.40 o
 -11   7   8        3.85       53.77     19.89 o
  -9   7   8        0.37        4.34     12.61 o
  -7   7   8        0.59       14.33     12.90 o
  -5   7   8       10.98       25.76     22.37 o
  -3   7   8        3.61       23.86     15.70 o
  -1   7   8        3.37        3.71     17.04 o
   1   7   8       11.96       25.06     15.13 o
   3   7   8        2.10       -9.21     17.21 o
   5   7   8        0.22       68.34     32.03 o
  -6   8   8      287.51      287.72     19.29 o
  -4   8   8      285.55      282.69     23.99 o
  -2   8   8      361.29      352.60     25.64 o
   0   8   8      279.16      294.13     15.09 o
 -17   1   9      733.42      664.77     16.37 o
 -15   1   9      886.06      908.10     17.45 o
 -13   1   9     2425.68     2432.20     38.72 o
 -11   1   9     2453.73     2601.72     79.15 o
  -9   1   9     5491.78     5593.74     62.32 o
  -7   1   9     3784.26     3870.78     18.15 o
  -5   1   9     4557.63     4509.01     55.13 o
  -3   1   9    10328.25    10383.63    204.27 o
  -1   1   9     6855.81     6812.80    223.43 o
   1   1   9     7375.84     7690.23     91.81 o
   3   1   9     2527.42     2409.74     25.67 o
   5   1   9     2743.68     2752.76     49.08 o
   7   1   9      662.29      658.41     18.75 o
   9   1   9     1184.19     1099.54     18.87 o
  11   1   9      253.22      227.50     23.16 o
 -16   2   9       19.47       49.53     28.89 o
 -14   2   9       13.74        0.63     29.40 o
 -12   2   9      218.36      257.99     12.34 o
 -10   2   9       39.12       45.25     12.32 o
  -8   2   9      150.86      178.96     14.55 o
  -6   2   9       76.53       84.83     15.10 o
  -4   2   9       24.63       45.65     14.38 o
  -2   2   9        2.76        4.96     16.59 o
   0   2   9       22.55       22.34     23.77 o
   2   2   9      709.94      771.49     24.32 o
   4   2   9        0.49       13.32     19.88 o
   6   2   9       93.03      153.58     20.19 o
   8   2   9        1.85       26.91     20.99 o
  10   2   9        4.62      -14.82     34.43 o
 -17   3   9      324.97      293.99     38.11 o
 -15   3   9      709.13      735.61     16.86 o
 -13   3   9      949.98     1006.22     13.48 o
 -11   3   9     1045.18     1076.02     13.82 o
  -9   3   9     1796.03     1834.90     33.77 o
  -7   3   9     2546.58     2551.82     43.77 o
  -5   3   9     2297.59     2265.40     36.73 o
  -3   3   9     2306.63     2356.80     64.72 o
  -1   3   9     3083.90     2870.85    110.68 o
   1   3   9     1585.06     1551.04     34.28 o
   3   3   9     1592.93     1701.14     37.72 o
   5   3   9     1535.25     1557.73     55.98 o
   7   3   9      795.60      833.88     27.78 o
   9   3   9      415.81      413.63     22.74 o
 -16   4   9       10.54        8.64     18.00 o
 -14   4   9        0.69      -12.28     26.26 o
 -12   4   9      179.61      206.15     18.15 o
 -10   4   9      107.81      187.37     52.61 o
  -8   4   9      100.00      104.70     14.76 o
  -6   4   9      132.70      135.64     12.58 o
  -4   4   9        1.19        0.89     12.93 o
  -2   4   9       37.37       52.96     14.78 o
   0   4   9        0.30       28.80     22.66 o
   2   4   9      394.33      357.80     18.07 o
   4   4   9       26.14       16.31     17.99 o
   6   4   9      102.27       84.93     18.78 o
   8   4   9        6.34       18.58     28.19 o
 -13   5   9      394.15      404.59     16.72 o
 -11   5   9      618.48      625.34     16.20 o
  -9   5   9     1105.73     1134.79     13.40 o
  -7   5   9     2638.05     2638.60     24.82 o
  -5   5   9     2045.40     1955.25     69.03 o
  -3   5   9     1388.17     1366.48     16.23 o
  -1   5   9     2241.80     2236.31     56.97 o
   1   5   9      683.07      721.99     48.63 o
   3   5   9     1041.49     1057.59     17.90 o
   5   5   9      746.26      750.60     31.21 o
   7   5   9      625.30      666.04     67.00 o
 -12   6   9        1.51       -6.75     15.84 o
 -10   6   9        3.09        9.03     13.05 o
  -8   6   9        4.44       21.95     14.97 o
  -6   6   9       20.75       50.59     13.07 o
  -4   6   9        4.89       48.87     14.35 o
  -2   6   9        0.41      -14.70     16.41 o
   0   6   9        0.42        5.89     14.82 o
   2   6   9        1.67       33.61     18.33 o
   4   6   9        4.46       -1.72     25.52 o
   6   6   9        3.37       44.51     17.54 o
  -9   7   9      316.45      337.09     14.58 o
  -7   7   9      650.20      646.60     23.30 o
  -5   7   9      323.57      343.02     19.45 o
  -3   7   9      385.55      390.07     16.65 o
  -1   7   9      537.96      541.52     15.84 o
   1   7   9      334.69      349.72     58.88 o
   3   7   9      357.78      378.53     17.97 o
  -6   8   9        1.93       16.05     18.96 o
  -4   8   9       15.84       23.30     18.51 o
  -2   8   9        8.55        9.80     15.18 o
 -16   0  10     1101.50     1118.20     82.70 o
 -14   0  10      587.57      645.51     36.05 o
 -12   0  10     3700.71     3636.83    101.27 o
 -10   0  10     1862.94     1950.03     19.59 o
  -8   0  10     5234.22     5311.82     46.32 o
  -6   0  10     5970.29     5968.27     48.62 o
  -4   0  10     7181.59     7000.21    328.59 o
  -2   0  10     1742.20     1623.39    160.34 o
   0   0  10     2755.63     2890.92     76.28 o
   2   0  10     3926.83     3956.78     37.04 o
   4   0  10     1434.67     1319.56     59.92 o
   6   0  10     2426.65     2399.66     44.82 o
   8   0  10      987.85      999.61     30.12 o
  10   0  10      487.93      462.58     27.03 o
 -17   1  10        0.00       -2.36     15.97 o
 -15   1  10       13.66        0.40     37.27 o
 -13   1  10       85.11      136.67     16.77 o
 -11   1  10      178.32      182.15     15.25 o
  -9   1  10      135.54      157.52     12.99 o
  -7   1  10      480.67      462.75     14.19 o
  -5   1  10      830.37      827.76     15.38 o
  -3   1  10      132.59      111.24     14.64 o
  -1   1  10      491.39      451.04     34.43 o
   1   1  10       59.85       55.18     20.43 o
   3   1  10        4.03        9.42     21.21 o
   5   1  10       32.28       44.50     21.70 o
   7   1  10       90.80       92.87     22.29 o
   9   1  10        0.18      -15.89     19.43 o
 -16   2  10      518.06      529.74     15.92 o
 -14   2  10      446.65      475.58     16.86 o
 -12   2  10     1385.83     1478.57     14.44 o
 -10   2  10     1239.60     1219.83     20.71 o
  -8   2  10     2382.60     2477.44     42.41 o
  -6   2  10     4636.94     4776.18    117.80 o
  -4   2  10     4516.27     4535.36     57.37 o
  -2   2  10     2700.55     2765.27     74.87 o
   0   2  10     2893.39     2773.10     36.25 o
   2   2  10     2481.79     2607.89     25.57 o
   4   2  10      630.69      603.00     24.41 o
   6   2  10     1024.60     1048.68     68.52 o
   8   2  10      415.88      449.17     22.49 o
 -15   3  10       81.87       68.60     17.16 o
 -13   3  10       47.22       43.10     20.50 o
 -11   3  10       17.87       71.17     11.49 o
  -9   3  10      213.79      236.02     13.50 o
  -7   3  10       20.97       41.15     12.50 o
  -5   3  10       42.55       65.39     13.89 o
  -3   3  10       53.74       62.61     14.98 o
  -1   3  10      724.72      724.89     45.16 o
   1   3  10       11.66       42.77     17.00 o
   3   3  10       89.89      102.12     19.91 o
   5   3  10        4.84       53.32     20.25 o
   7   3  10      101.95      121.30     21.31 o
   9   3  10       34.82      102.77     22.67 o
 -14   4  10     1028.94     1035.28     42.28 o
 -12   4  10     1217.34     1202.05     15.04 o
 -10   4  10     2093.11     2061.76     27.49 o
  -8   4  10     1547.55     1535.44     36.67 o
  -6   4  10     2331.34     2223.76     27.15 o
  -4   4  10     1169.63     1230.51     37.78 o
  -2   4  10     1987.46     1901.73     35.74 o
   0   4  10     2481.86     2494.96     33.24 o
   2   4  10     1702.26     1705.79     45.29 o
   4   4  10     1229.84     1313.66     26.36 o
   6   4  10      891.23      877.08     22.95 o
   8   4  10      521.83      536.41     21.51 o
 -13   5  10        0.36       -4.81     13.52 o
 -11   5  10       12.49       40.83     12.27 o
  -9   5  10        0.12      -10.77     20.15 o
  -7   5  10      162.98      186.78     14.84 o
  -5   5  10        0.66       -1.88     17.72 o
  -3   5  10        4.39        4.70     14.21 o
  -1   5  10        6.64      -23.19     23.19 o
   1   5  10       33.20       43.94     20.32 o
   3   5  10       42.24       92.40     43.96 o
   5   5  10        4.49       82.91     78.40 o
   7   5  10        0.04       -6.18     32.08 o
 -12   6  10      297.39      309.85     20.87 o
 -10   6  10      507.17      470.36     13.97 o
  -8   6  10      599.54      555.03     21.67 o
  -6   6  10      845.40      828.66     26.71 o
  -4   6  10      799.96      800.86     42.09 o
  -2   6  10     1197.85     1126.39     30.40 o
   0   6  10     1211.04     1203.13     20.26 o
   2   6  10      466.97      477.07     48.85 o
   4   6  10      475.52      486.21     20.26 o
  -9   7  10       18.67       34.59     13.54 o
  -7   7  10        2.66        5.57     13.94 o
  -5   7  10        0.82        2.28     22.80 o
  -3   7  10        1.05       -7.39     19.36 o
  -1   7  10        3.42       23.59     15.10 o
   1   7  10        6.17       14.43     17.31 o
 -17   1  11      339.03      323.00     35.05 o
 -15   1  11      546.24      549.78     17.95 o
 -13   1  11      727.08      770.11     13.23 o
 -11   1  11     2706.18     2731.04     32.36 o
  -9   1  11     1471.30     1497.28     13.37 o
  -7   1  11     1489.05     1507.86     23.85 o
  -5   1  11     2442.32     2412.39     58.66 o
  -3   1  11     2365.82     2290.73     83.23 o
  -1   1  11     2046.55     2118.09    106.06 o
   1   1  11     2406.18     2420.38     68.86 o
   3   1  11     2294.59     2323.90     32.71 o
   5   1  11      318.87      350.57     24.27 o
   7   1  11      859.73      842.63     24.88 o
   9   1  11      217.70      200.07     26.30 o
 -16   2  11       20.03       49.30     25.58 o
 -14   2  11       79.72       92.00     13.04 o
 -12   2  11        1.00       -6.17     12.70 o
 -10   2  11      216.39      233.33     13.47 o
  -8   2  11        5.38       12.37     13.47 o
  -6   2  11      907.97      902.00     14.70 o
  -4   2  11      132.42      115.30     14.67 o
  -2   2  11       14.69       35.07     19.58 o
   0   2  11       56.47       58.90     28.45 o
   2   2  11        9.98       -2.76     19.76 o
   4   2  11       38.31       49.50     20.22 o
   6   2  11       12.95       24.63     26.89 o
   8   2  11        2.93       13.81     22.10 o
 -15   3  11      812.05      831.49     19.15 o
 -13   3  11     1078.24     1055.00     15.73 o
 -11   3  11     1905.15     1997.05     39.88 o
  -9   3  11     2139.94     2067.12     21.47 o
  -7   3  11     2539.03     2563.88     43.26 o
  -5   3  11     3300.81     3237.67     43.83 o
  -3   3  11     3604.54     3552.25    119.67 o
  -1   3  11     2133.58     2021.84     66.13 o
   1   3  11     2175.84     2152.98     22.94 o
   3   3  11     1558.07     1672.36     23.06 o
   5   3  11     1007.49      992.68     22.85 o
   7   3  11      612.02      608.33     23.06 o
 -14   4  11       15.92       43.20     46.63 o
 -12   4  11        4.97       54.91     23.47 o
 -10   4  11       20.25       19.35     16.32 o
  -8   4  11        4.95        2.52     13.34 o
  -6   4  11       90.05       95.10     12.87 o
  -4   4  11      111.42      146.16     15.74 o
  -2   4  11       40.53       62.06     19.17 o
   0   4  11        4.68       -9.32     16.07 o
   2   4  11       36.22       40.27     20.82 o
   4   4  11        0.24       -7.66     18.70 o
   6   4  11        0.21       22.59     34.41 o
 -13   5  11      437.26      394.77     23.48 o
 -11   5  11      385.41      388.05     13.50 o
  -9   5  11     1036.81     1014.86     18.72 o
  -7   5  11     1251.49     1219.53     17.98 o
  -5   5  11     1524.64     1559.89     43.28 o
  -3   5  11     1786.89     1736.77     48.01 o
  -1   5  11     1042.51     1064.83     25.62 o
   1   5  11      784.37      775.31     19.25 o
   3   5  11      529.71      504.69     21.67 o
   5   5  11      665.28      685.48     66.36 o
 -12   6  11       32.43       23.36     14.79 o
 -10   6  11        5.95       -8.94     21.34 o
  -8   6  11       11.38       -1.86     15.63 o
  -6   6  11        2.68       10.19     13.78 o
  -4   6  11       18.09       47.04     13.38 o
  -2   6  11       24.09       19.56     23.58 o
   0   6  11       51.38       57.10     16.72 o
   2   6  11        6.47       46.27     21.10 o
   4   6  11        6.51        6.62     30.33 o
  -9   7  11      408.69      364.23     20.52 o
  -7   7  11      270.07      288.77     18.06 o
  -5   7  11      323.47      337.24     16.24 o
  -3   7  11      266.73      330.21     36.86 o
  -1   7  11      260.10      303.03     19.46 o
 -16   0  12      242.41      292.78     18.02 o
 -14   0  12      974.77      919.59     25.08 o
 -12   0  12      594.55      660.41     24.81 o
 -10   0  12     1583.60     1658.54     55.09 o
  -8   0  12      751.57      827.85     20.91 o
  -6   0  12     2973.28     2876.99    115.42 o
  -4   0  12      973.35      962.20     45.97 o
  -2   0  12     1573.79     1594.84    187.63 o
   0   0  12      677.87      759.02     27.53 o
   2   0  12      687.01      677.63     32.39 o
   4   0  12      905.36      924.74     33.91 o
   6   0  12      651.08      637.08     37.59 o
   8   0  12      682.22      556.60     71.43 o
 -17   1  12       14.57       36.13     13.85 o
 -15   1  12       34.97       69.35     16.20 o
 -13   1  12        0.28       25.88     13.28 o
 -11   1  12       35.37       81.90     12.67 o
  -9   1  12        0.66        5.39     11.97 o
  -7   1  12       15.75       17.78     14.28 o
  -5   1  12       11.51       48.32     14.40 o
  -3   1  12       12.71       18.95     14.95 o
  -1   1  12        3.12       19.36     24.38 o
   1   1  12       37.69       40.60     22.73 o
   3   1  12      121.01       91.68     23.83 o
   5   1  12       15.01        7.59     27.09 o
   7   1  12       13.08       20.21     25.39 o
 -16   2  12      416.23      480.05     14.41 o
 -14   2  12      845.62      848.38     28.17 o
 -12   2  12      773.64      761.91     23.32 o
 -10   2  12     1536.58     1564.11     23.46 o
  -8   2  12     2072.89     1993.83     34.55 o
  -6   2  12     3576.81     3585.83     59.80 o
  -4   2  12     3161.10     2988.02     89.79 o
  -2   2  12     3820.29     3770.63    331.25 o
   0   2  12     2409.75     2483.98     74.04 o
   2   2  12     1505.91     1553.41     23.45 o
   4   2  12     1013.29     1048.94     25.24 o
   6   2  12      512.75      555.44     42.18 o
 -15   3  12        8.08       23.71     14.56 o
 -13   3  12      116.96       83.84     16.24 o
 -11   3  12       15.89       28.91     25.07 o
  -9   3  12       15.75       58.62     14.14 o
  -7   3  12      150.53      132.36     16.68 o
  -5   3  12       19.36       -9.88     15.79 o
  -3   3  12       40.77       24.55     36.37 o
  -1   3  12       49.64       39.43     23.29 o
   1   3  12        9.67       47.62     22.67 o
   3   3  12       17.41       12.31     39.82 o
   5   3  12        9.36       29.78     23.04 o
   7   3  12       12.23       47.66     22.97 o
 -14   4  12      561.52      536.84     15.16 o
 -12   4  12     1053.41     1003.20     18.21 o
 -10   4  12     1307.85     1291.48     14.40 o
  -8   4  12     2295.09     2241.14     36.67 o
  -6   4  12      954.75      997.72     14.47 o
  -4   4  12     1151.07     1148.46     18.05 o
  -2   4  12     1126.38     1123.77     53.63 o
   0   4  12     1042.28     1048.50     19.51 o
   2   4  12      793.19      730.09     23.82 o
   4   4  12      766.65      780.94     20.83 o
   6   4  12      492.69      481.11     32.98 o
 -13   5  12       27.65       40.23     20.32 o
 -11   5  12        3.06        7.39     18.04 o
  -9   5  12       64.97       75.65     15.85 o
  -7   5  12       72.59      106.32     15.97 o
  -5   5  12      128.72      119.37     14.88 o
  -3   5  12       58.37       44.73     17.30 o
  -1   5  12       32.75       49.39     28.33 o
   1   5  12        2.48       43.91     20.51 o
   3   5  12        0.12       21.67     19.06 o
 -10   6  12      269.40      304.25     17.73 o
  -8   6  12      620.99      591.02     18.07 o
  -6   6  12      226.18      270.61     25.83 o
  -4   6  12      550.14      524.72     15.92 o
  -2   6  12      577.68      620.00     25.10 o
   0   6  12      528.34      570.49     19.20 o
   2   6  12      291.87      315.22     78.36 o
  -7   7  12       13.00      -25.52     25.52 o
  -5   7  12        7.71       29.35     14.26 o
  -3   7  12       14.36      107.08     24.80 o
 -15   1  13      293.99      305.57     21.18 o
 -13   1  13     1511.63     1534.54     19.43 o
 -11   1  13     1279.24     1287.84     25.74 o
  -9   1  13     2013.24     2007.44     37.21 o
  -7   1  13     2038.77     2003.45     29.15 o
  -5   1  13     2885.17     2851.60     81.25 o
  -3   1  13      877.20      862.85     47.92 o
  -1   1  13     2628.92     2790.23     41.20 o
   1   1  13     1776.61     1992.97     28.50 o
   3   1  13      980.29     1033.06     26.76 o
   5   1  13      716.04      704.16     28.54 o
   7   1  13      407.59      336.82     42.90 o
 -16   2  13        1.38      -16.48     16.48 o
 -14   2  13       31.86       41.78     14.55 o
 -12   2  13       40.07       62.83     25.32 o
 -10   2  13      203.25      203.06     12.87 o
  -8   2  13        5.89       16.45     16.55 o
  -6   2  13      106.46      107.30     14.86 o
  -4   2  13       59.94       69.11     14.94 o
  -2   2  13      143.63      142.57     29.73 o
   0   2  13       40.45       44.89     19.68 o
   2   2  13       69.47       84.62     23.95 o
   4   2  13        0.62        4.33     22.64 o
   6   2  13        2.22        6.95     26.16 o
 -15   3  13      409.87      379.76     28.45 o
 -13   3  13      751.73      775.59     21.73 o
 -11   3  13      887.12      876.32     31.74 o
  -9   3  13      870.13      897.95     23.51 o
  -7   3  13     1492.55     1439.90     46.11 o
  -5   3  13     1185.02     1177.44     20.73 o
  -3   3  13     1314.04     1263.88     33.76 o
  -1   3  13     1085.09     1162.39     30.99 o
   1   3  13      999.77     1056.36     22.18 o
   3   3  13      508.04      585.36     22.23 o
   5   3  13      487.76      485.25     23.23 o
 -14   4  13        1.79       -7.35     32.42 o
 -12   4  13       33.46       54.74     32.68 o
 -10   4  13        4.72       37.72     17.20 o
  -8   4  13      274.00      299.44     13.38 o
  -6   4  13       27.06       43.05     15.08 o
  -4   4  13       41.25       25.01     20.66 o
  -2   4  13       11.91       54.61     28.21 o
   0   4  13       12.90       29.96     18.00 o
   2   4  13        1.48      -21.33     21.33 o
   4   4  13       13.53       25.27     19.99 o
 -11   5  13      368.86      361.78     18.72 o
  -9   5  13      382.00      386.19     16.63 o
  -7   5  13      709.88      733.36     29.72 o
  -5   5  13      600.84      634.72     16.03 o
  -3   5  13      977.12      958.47     96.84 o
  -1   5  13      494.98      466.42     21.37 o
   1   5  13      374.81      380.22     19.92 o
   3   5  13      256.15      264.67     36.02 o
 -10   6  13       23.01       16.23     30.91 o
  -8   6  13       24.31       45.55     17.76 o
  -6   6  13        1.21       32.77     16.09 o
  -4   6  13        8.95       48.32     20.20 o
  -2   6  13       25.62       42.63     24.86 o
   0   6  13       15.43       28.90     41.37 o
 -16   0  14      712.13      566.57    343.03 o
 -14   0  14      983.82      905.15     20.54 o
 -12   0  14     2369.67     2360.30     67.96 o
 -10   0  14     1860.25     1914.17     21.49 o
  -8   0  14     2779.03     2704.89     83.46 o
  -6   0  14     3187.33     3125.58    148.71 o
  -4   0  14     3385.82     3363.17    152.52 o
  -2   0  14     1607.71     1707.63     43.95 o
   0   0  14     1885.62     2071.70     36.61 o
 -15   1  14        0.03       20.46     13.51 o
 -13   1  14       17.36       42.03     15.11 o
 -11   1  14        0.05        6.19     23.81 o
  -9   1  14        9.43       33.55     19.34 o
  -7   1  14       31.02       35.20     13.14 o
  -5   1  14       29.03       38.20     14.64 o
  -3   1  14       35.91       51.30     17.36 o
  -1   1  14        1.10       -3.64     23.13 o
   1   1  14        0.15       -3.77     27.43 o
   3   1  14       44.12       71.96     28.07 o
   5   1  14        5.64        0.98     30.52 o
 -14   2  14      342.08      338.16     13.29 o
 -12   2  14      700.49      735.08     19.64 o
 -10   2  14      455.83      487.47     13.87 o
  -8   2  14      828.16      800.14     14.99 o
  -6   2  14     1129.50     1110.44     35.20 o
  -4   2  14     1618.89     1597.14     40.65 o
  -2   2  14     1196.18     1269.99     32.10 o
   0   2  14     1322.55     1276.35     83.35 o
   2   2  14      782.67      829.10     23.07 o
   4   2  14      453.72      424.21     27.22 o
 -13   3  14        6.88       11.98     17.16 o
 -11   3  14       31.38       48.66     31.10 o
  -9   3  14       12.89       36.63     13.48 o
  -7   3  14        6.89       18.29     14.01 o
  -5   3  14      162.49      160.02     14.61 o
  -3   3  14       16.25       -2.29     16.98 o
  -1   3  14        8.39       32.94     20.08 o
   1   3  14       34.48       53.62     26.27 o
   3   3  14        1.52       36.37     23.35 o
 -12   4  14      380.71      412.29     13.37 o
 -10   4  14      756.36      747.17     26.16 o
  -8   4  14      765.77      760.26     15.39 o
  -6   4  14      617.45      597.82     16.67 o
  -4   4  14      497.06      508.31     33.27 o
  -2   4  14      385.58      447.53     24.96 o
   0   4  14      231.10      281.61     21.13 o
   2   4  14      341.41      348.06     18.79 o
 -11   5  14        7.20       33.14     14.43 o
  -9   5  14        5.68       29.79     13.57 o
  -7   5  14       45.55       87.32     34.85 o
  -5   5  14       19.64       10.72     18.12 o
  -3   5  14       38.29       97.40     29.81 o
  -1   5  14       21.35       10.54     39.43 o
   1   5  14        0.26        1.23     21.55 o
  -8   6  14      220.77       50.33     24.38 o
  -6   6  14      304.22      235.26     60.69 o
  -4   6  14      286.77      -28.86     28.86 o
 -15   1  15      672.98      611.10     92.43 o
 -13   1  15      607.59      602.65     15.83 o
 -11   1  15     1319.53     1291.66     16.12 o
  -9   1  15     1220.05     1227.09     26.57 o
  -7   1  15     2198.45     2094.22     68.91 o
  -5   1  15     1000.90      943.04     32.77 o
  -3   1  15     1451.13     1406.60     61.41 o
  -1   1  15      958.15      971.82     39.85 o
   1   1  15     1015.33     1024.91     30.84 o
   3   1  15      493.10      450.07     32.08 o
 -14   2  15       63.23      138.82     22.53 o
 -12   2  15        0.00        1.69     19.15 o
 -10   2  15       48.57       75.53     14.42 o
  -8   2  15       51.03       53.74     13.91 o
  -6   2  15      103.14      118.79     14.11 o
  -4   2  15       23.58       44.03     16.93 o
  -2   2  15       85.31      125.85     29.28 o
   0   2  15        0.63      -16.37     22.33 o
   2   2  15       13.20       37.03     23.42 o
 -13   3  15      373.13      365.64     16.29 o
 -11   3  15      506.14      498.79     18.11 o
  -9   3  15      639.47      653.08     14.17 o
  -7   3  15      605.61      674.93     14.60 o
  -5   3  15      568.19      519.38     26.32 o
  -3   3  15      628.37      648.63     21.32 o
  -1   3  15      568.67      600.56     71.49 o
   1   3  15      319.37      303.77     35.35 o
 -12   4  15       22.66       45.79     23.83 o
 -10   4  15       15.40       24.14     21.95 o
  -8   4  15        1.76       12.10     16.25 o
  -6   4  15       20.91       34.11     15.37 o
  -4   4  15        0.41       -2.06     20.30 o
  -2   4  15       12.58       19.44     30.37 o
   0   4  15        5.24       62.46     33.83 o
  -9   5  15      349.31      302.76     79.75 o
  -7   5  15      182.59      207.93     36.85 o
  -5   5  15      459.52      479.04     41.58 o
  -3   5  15      411.76      378.87     32.13 o
 -14   0  16      706.30      671.79     49.11 o
 -12   0  16      463.92      452.83     20.04 o
 -10   0  16      805.96      825.70     22.25 o
  -8   0  16      767.92      674.11     47.46 o
  -6   0  16     1240.80     1172.67     91.83 o
  -4   0  16      521.50      477.06     37.54 o
  -2   0  16     1009.88      933.51     43.69 o
 -13   1  16       13.24       30.87     16.55 o
 -11   1  16        4.15       44.79     15.48 o
  -9   1  16       94.57      115.89     13.80 o
  -7   1  16       34.98       18.53     14.74 o
  -5   1  16       71.02       69.17     15.48 o
  -3   1  16       64.40       63.54     30.55 o
  -1   1  16       70.33       55.84     25.21 o
   1   1  16        3.55       20.04     28.88 o
 -12   2  16      460.91      483.87     28.85 o
 -10   2  16      597.84      573.30     20.45 o
  -8   2  16      608.59      583.40     18.63 o
  -6   2  16      905.23      893.74     26.05 o
  -4   2  16      655.23      658.26     26.56 o
  -2   2  16      956.53      942.68     31.78 o
   0   2  16      691.58      717.18     27.07 o
 -11   3  16        9.44       21.20     15.14 o
  -9   3  16      132.38      138.84     15.09 o
  -7   3  16        7.68       22.95     15.98 o
  -5   3  16        0.09       15.72     30.50 o
  -3   3  16        0.64       68.03     30.52 o
  -1   3  16       17.24       11.88     21.63 o
 -10   4  16      440.81      375.84     83.04 o
  -8   4  16      624.27      618.96     16.28 o
  -6   4  16      546.52      540.32     21.92 o
  -4   4  16      488.57      490.63     21.96 o
  -2   4  16      255.76      233.16     45.67 o
 -13   1  17      421.81      384.93     27.24 o
 -11   1  17      255.77      264.20     25.47 o
  -9   1  17      714.07      680.83     15.98 o
  -7   1  17      521.51      488.29     15.90 o
  -5   1  17      649.04      645.46     26.26 o
  -3   1  17      354.15      358.76     33.10 o
  -1   1  17      477.17      418.00     31.49 o
 -12   2  17       16.48       22.66     25.31 o
 -10   2  17        1.09        5.08     15.17 o
  -8   2  17       36.28       47.87     14.14 o
  -6   2  17        1.12       15.18     17.03 o
  -4   2  17       46.49       83.82     21.19 o
  -2   2  17        2.36      -10.83     21.92 o
  -9   3  17      631.19      597.91     17.18 o
  -7   3  17      521.83      476.25     18.25 o
  -5   3  17      608.82      648.67     45.87 o
  -3   3  17      458.23      472.38     33.06 o
 -10   0  18      297.66      276.94     33.43 o
  -8   0  18      756.66      691.62     24.41 o
  -6   0  18      263.48      259.88     23.37 o
  -4   0  18      534.49      543.76     49.70 o
  -9   1  18        8.02       36.21     14.81 o
  -7   1  18        0.03       26.59     16.98 o
  -5   1  18        0.86       16.04     19.34 o
  -3   1  18        6.78       21.62     26.35 o
  -8   2  18      380.76      348.76     15.44 o
  -6   2  18      204.37      206.66     18.85 o
 
